# Supplementary material for: Improved Production of Recombinant Carboxylesterase FumDM by Co-Expressing Molecular Chaperones in Pichia pastoris
Source: Toxins (Basel). 2023 Feb 14;15(2):156. doi: 10.3390/toxins15020156 (PMC9960120; doi:10.3390/toxins15020156)
Supplement: Supplementary file 1 [file toxins-15-00156-s001.zip]

Archive with 1 entries (1 files):
- toxins-2198872-supplementary.pdf
